# Supplementary material for: Comparative Transcriptome Analysis Identifies Desmoglein-3 as a Potential Oncogene in Oral Cancer Cells
Source: Cells. 2023 Nov 26;12(23):2710. doi: 10.3390/cells12232710 (PMC10705960; doi:10.3390/cells12232710)
Supplement: Supplementary file 1 [file cells-12-02710-s001.zip]

Archive with 4 entries (4 files):
- cells-2645313-supplementary.xlsx
- Fig S1.tif
- Fig S2.tif
- Fig S3.tif
